# Supplementary material for: Virulence Characterization of Puccinia striiformis f. sp. tritici in China in 2020 Using Wheat Yr Single-Gene Lines
Source: J Fungi (Basel). 2025 Jun 12;11(6):447. doi: 10.3390/jof11060447 (PMC12194282; doi:10.3390/jof11060447)
Supplement: Supplementary file 1 [file jof-11-00447-s001.zip]

Archive with 1 entries (1 files):
- jof-3669870-supplementary.pdf
